# Supplementary material for: Efficient Bioconversion of Stevioside and Rebaudioside A to Glucosylated Steviol Glycosides Using an Alkalihalobacillus oshimesis-Derived Cyclodextrin Glucanotransferase
Source: Molecules. 2023 Jan 27;28(3):1245. doi: 10.3390/molecules28031245 (PMC9919944; doi:10.3390/molecules28031245)
Supplement: Supplementary file 1 [file molecules-28-01245-s001.zip]

Archive with 1 entries (1 files):
- molecules-2098643-supplementary.pdf
